# Supplementary material for: A novel intraperitoneal metastatic xenograft mouse model for survival outcome assessment of esophageal adenocarcinoma
Source: PLoS One. 2017 Feb 22;12(2):e0171824. doi: 10.1371/journal.pone.0171824 (PMC5321464; doi:10.1371/journal.pone.0171824)
Supplement: S1 File — (XLSX) [file pone.0171824.s001.xlsx]

## Sheet: Sheet1
In-vitro cell proliferation assay
2016-11-21
	OE19 cells
	Paclitaxel					Mean	STDV		Mean	STDV
	Control	2.3233	2.4723	2.5116	2.4275	2.43368	0.0812095	2.43368	1	0.0333691
	1 nM	2.1489	2.2262	2.504	2.5149	2.3485	0.188562	2.43368	0.965001	0.0774803
	10 nM	2.3526	2.2389	2.4697	2.3309	2.34802	0.0949162	2.43368	0.964806	0.0390012
	50 nM	2.1165	2.0995	1.945	1.8092	1.99255	0.144545	2.43368	0.818741	0.0593939
	250 nM	1.8379	1.7274	2.0295	1.9485	1.88583	0.131613	2.43368	0.774888	0.0540799
	1000 nM	1.1152	1.1451	1.202	1.3313	1.1984	0.0956356	2.43368	0.492424	0.0392968
	5000 nM	1.1311	1.333	1.0413	1.0123	1.12942	0.144833	2.43368	0.464082	0.0595121
	Carboplatin
	Control	2.3233	2.4723	2.5116	2.4275	2.43368	0.0812095	2.43368	1	0.0333691
	1 nM	2.6252	2.7619	2.1776	1.7876	2.33807	0.443788	2.43368	0.960718	0.182353
	10 nM	2.3778	2.5861	2.4307	2.2312	2.40645	0.14651	2.43368	0.988813	0.0602012
	50 nM	2.2716	2.4781	2.048	2.4132	2.30272	0.190451	2.43368	0.946192	0.0782565
	250 nM	2.2564	2.3888	2.0009	2.3845	2.25765	0.181855	2.43368	0.927671	0.0747243
	1000 nM	1.9266	1.7738	1.8617	1.6433	1.80135	0.122568	2.43368	0.740177	0.0503632
	5000 nM	1.6923	1.5244	1.5946	1.6754	1.62167	0.0776096	2.43368	0.666348	0.0318899
