# Supplementary material for: A novel intraperitoneal metastatic xenograft mouse model for survival outcome assessment of esophageal adenocarcinoma
Source: PLoS One. 2017 Feb 22;12(2):e0171824. doi: 10.1371/journal.pone.0171824 (PMC5321464; doi:10.1371/journal.pone.0171824)
Supplement: S3 File — (XLSX) [file pone.0171824.s003.xlsx]

## Sheet: Sheet1
2016-11-10
Survival Study
									Days
									Median
		Control		42	45	46	46	46	46
		Carboplatin		53	53	53	56	56	53
		Paclitaxol		56	56	57	61	61	57
