# Supplementary material for: A novel intraperitoneal metastatic xenograft mouse model for survival outcome assessment of esophageal adenocarcinoma
Source: PLoS One. 2017 Feb 22;12(2):e0171824. doi: 10.1371/journal.pone.0171824 (PMC5321464; doi:10.1371/journal.pone.0171824)
Supplement: S4 File — (XLSX) [file pone.0171824.s004.xlsx]

## Sheet: Sheet1
Survival Study
2015-09-04
		Cell lines	Date injected		Date sacrificed		survival days		Mean Survival
															Median
		Cell lines	Dates injected		Dates died	Days	Mean survival		Haemorrhagic ascities			Multiple IP tumors
		OE19	9/4/2015		2015-11-05	62	55		yes			yes			55
All 5 miliion cells IP					2015-10-22	48			yes			yes
in 500 µl medium		OE33	9/4/2015		2015-11-11	69	65		no			yes			65
					2015-11-05	61			yes			yes
		OACM5.1C	9/4/2015			>90	>90		no			no
						>90			no			no
		OE21	9/4/2015		2015-10-26	52	53.5		no			yes
					2015-10-29	55			no			yes
		KYSE270	9/4/2015		2015-10-02	28	31		yes			yes
					2015-10-08	34			yes			yes
		Flo-1	10/7/2015		2015-12-03	56	82		no			yes			82
			10/7/2015		2016-01-25	108			yes			yes
		ESO26	10/7/2015		2016-01-25	108	108		no			yes			108
			10/7/2015		2016-01-25	108			no			yes
		SK-GT-2	10/7/2015		2015-12-10	65	76		yes			yes			76
			10/7/2015		2016-01-04	87			no			yes
		ESO51	10/7/2015		2016-01-04	88	88		no			yes			88
			10/7/2015		2016-01-04	88			no			yes
		Cell lines	Dates injected		Dates died	Days	Mean survival		Haemorrhagic ascities
		OE19	11/24/2015		2016-01-10	45	45		yes			yes			45
			11/24/2015		2016-01-10	45			yes			yes
	10 million		11/24/2015		2016-01-10	45			yes			yes
			11/24/2015		2016-01-10	45			yes			yes
			11/24/2015		2016-01-10	45			yes			yes
		OE19	11/24/2015		2015-01-20	55	55		yes			yes			55
			11/24/2015		2015-01-20	55			yes			yes
	5 million		11/24/2015		2015-01-20	55			yes			yes
			11/24/2015		2015-01-20	55			yes			yes
			11/24/2015		2015-01-20	55			yes			yes

## Sheet: Sheet2
Tumor Growth
2015-09-04
		Cell lines	Dates injected		Dates measured		Length	Width	mm3	Mean	STDV	Mice ID	Dates measured		Length	Width	mm3	Mean	STDV	Dates measured		Length	Width	mm3	Mean	STDV	Dates measured		Length	Width	mm3	Mean	STDV	Cell lines
		OE19	9/4/2015		9/11/2015		2.5	1.5	2.8125	2.53125	0.397748	1	9/14/2015		7.6	5.8	127.832	116.853	15.5259	9/18/2015		13.5	12.4	1037.88	603.281	614.615	9/25/2015		14.8	13.1	1269.91	1251.81	25.6072	OE19
					9/11/2015		2	1.5	2.25			2	9/14/2015		7	5.5	105.875			9/18/2015		8.5	6.3	168.683			9/25/2015		14.6	13	1233.7
		OE33	9/4/2015		9/11/2015		1.4	1.2	1.008	0.936	0.101823	1	9/14/2015		2.2	2	4.4	4.2	0.282843	9/18/2015		7.6	4.9	91.238	70.9315	28.7177	9/25/2015		8.3	5.8	139.606	127.278	17.4344	OE33
					9/11/2015		1.2	1.2	0.864			2	9/14/2015		2	2	4			9/18/2015		5	4.5	50.625			9/25/2015		7.6	5.5	114.95
		OACM5.1C	9/4/2015		9/11/2015		0	0	0	0	0	1	9/14/2015		0	0	0	0	0	9/18/2015		0	0	0	0	0	9/25/2015		0	0	0	0	0	OACM5.1C
					9/11/2015		0	0	0			2	9/14/2015		0	0	0			9/18/2015		0	0	0			9/25/2015		0	0	0
		OE21	9/4/2015		9/11/2015		0	0	0	0	0	1	9/14/2015		0	0	0	0	0	9/18/2015		0	0	0	0	0	9/25/2015		5.6	4.1	47.068	44.734	3.30077	OE21
					9/11/2015		0	0	0			2	9/14/2015		0	0	0			9/18/2015		0	0	0			9/25/2015		5.3	4	42.4
		KYSE270	9/4/2015		9/11/2015		2.2	1.8	3.564	2.7945	1.08824	1	9/14/2015		7.5	6.5	158.438	126.269	45.4924	9/18/2015		14.2	14.2	1431.64	909.137	738.936	9/25/2015		15.7	14.8	1719.46	1427.3	413.184	KYSE270
					9/11/2015		1.8	1.5	2.025			2	9/14/2015		6.7	5.3	94.1015			9/18/2015		11.5	8.2	386.63			9/25/2015		14.3	12.6	1135.13
		Flo-1	10/7/2015		10/22/2015		0	0	0	0	0	1	10/29/2015		0	0	0	0	0	11/5/2015		0	0	0	0	0	11/12/2015		0	0	0	0	0	Flo-1
			10/7/2015		10/22/2015		0	0	0			2	10/29/2015		0	0	0			11/5/2015		0	0	0			11/12/2015		0	0	0
		ESO26	10/7/2015		10/22/2015		7.8	7.3	207.831	166.381	58.6199	1	10/29/2015		12.3	11.4	799.254	752.463	66.1725	11/5/2015		15.3	14.6	1630.67	1516.14	161.972	11/12/2015		15.3	14.6	1630.67	1516.14	161.972	ESO26
			10/7/2015		10/22/2015		6.5	6.2	124.93			2	10/29/2015		12.1	10.8	705.672			11/5/2015		14.1	14.1	1401.61			11/12/2015		14.1	14.1	1401.61
		SK-GT-2	10/7/2015		10/22/2015		7.8	7.2	202.176	190.513	16.494	1	10/29/2015		13.5	10.3	716.108	471.295	346.217	11/5/2015		17.1	13.4	1535.24	1535.24	0	11/12/2015		17.1	13.4	1535.24	1535.24	0	SK-GT-2
			10/7/2015		10/22/2015		7.3	7	178.85			2	10/29/2015		8.5	7.3	226.482			11/5/2015		17.1	13.4	1535.24			11/12/2015		17.1	13.4	1535.24
		ESO51	10/7/2015		10/22/2015		5.5	5.3	77.2475	40.7238	51.6524	1	10/29/2015		6.5	4.8	74.88	56.64	25.7953	11/5/2015		10.9	7.8	331.578	265.326	93.6948	11/12/2015		14	9.6	645.12	467.055	251.822	ESO51
			10/7/2015		10/22/2015		2.1	2	4.2			2	10/29/2015		4.8	4	38.4			11/5/2015		10.7	6.1	199.073			11/12/2015		9.5	7.8	288.99
	Weeks	2	3	4
	OE19	1	5.19828	10.7845
	OE33	1	6.86275	12.451
	ESO26	1	4.53012	9.13253
	KYSE270	1	3.36667	6.36667
	SK-GT-2	1	2.47895	8.07895
	Flo-1	1	2.1	3.2
	ESO51	1	1.69872	2.99359
	OE21	1	1	2.2
	OACM5.1C	1	1	1.6

## Sheet: Sheet3
						Date of injection		2015-12-03
				OE19 cells		2015-12-21	Weigh	Weigh			RTV	Mean RTV	STDV
					Mice IDs	0 days	Wt	Mean,STDV	L	W	mm3	Mean	STDV
				Control	175	2015-12-21	30	31.98	7.8	7.4	213.564	196.782	19.4064
				Control	489	2015-12-21	31.4	2.35202	8	6.9	190.44
				Control	487	2015-12-21	34.4		8.2	7.2	212.544
				Control	444	2015-12-21	34.5		8.2	7	200.9
				Control	423	2015-12-21	29.6		7.2	6.8	166.464
				NPT	564	2015-12-21	24.7	28.52	8.2	8.1	269.001	253	28.9067
				NPT	173	2015-12-21	33.6	4.07394	8.4	8.2	282.408
				NPT	442	2015-12-21	27.3		7.8	7.3	207.831
				NPT	446	2015-12-21	32		8	7.8	243.36
				NPT	178	2015-12-21	25		8.2	8	262.4
				PT	499	2015-12-21	29.9	27.64	7	5.2	94.64	108.885	50.7519
				PT	124	2015-12-21	25.3	3.71658	4.5	4	36
				PT	501	2015-12-21	33		7.2	7	176.4
				PT	502	2015-12-21	26		6.4	6.2	123.008
				PT	503	2015-12-21	24		6.8	5.8	114.376
				CP	445	2015-12-21	31.4	32.34	6.5	6	117	105.995	42.7891
				CP	500	2015-12-21	33.3	1.27201	5	4.2	44.1
				CP	510	2015-12-21	34		6.8	6.3	134.946
				CP	511	2015-12-21	31		5.7	5.4	83.106
				CP	512	2015-12-21	32		7.6	6.3	150.822
			2015-12-25									2015-12-28
	Mice IDs	Wt	4 days	L	W	mm3	Mean	STDV		Mice IDs	Wt	7 days	L	W	mm3	Mean	STDV
Control	175	30.4	32.66	9.3	8.4	328.104	341.579	45.6088		175	30.1	33.8	10.4	9.7	489.268	506.753	95.8362
Control	489	31.8		9.3	9.3	402.179				489	36.1		12.4	10.2	645.048
Control	487	35.5		10.5	7.4	287.49				487	33.8		9.1	9.1	376.785
Control	444	35		9.2	9	372.6				444	36		10.5	10	525
Control	423	30.6		9	8.4	317.52				423	33		10.8	9.6	497.664
NPT	564	24.8	29.18	7.6 & 4.5	6 & 4	172	214.491	49.2455		564	25.6	30	10.4 & 8	5.2 & 5	240.608	260.122	50.4301
NPT	173	34.2		8.2	6.9	195.201				173	34.6		8.6	7.8	261.612
NPT	442	27.7		7.5	6.8	173.4				442	28.8		8	8	256
NPT	446	33		8.2	7.8	249.444				446	34		9.2	8.6	340.216
NPT	178	26.2		8.4	8.2	282.408				178	27		7.8	7.2	202.176
PT	499	32.9	29.74	7.1	6.5	149.987	126.874	21.0855		499	33.9	30.28	7.2	6.8	166.464	148.706	33.0021
PT	124	27.4		7.2	6	129.6				124	27.9		7.6	7	186.2
PT	501	34		7	6.4	143.36				501	34.4		7	6.8	161.84
PT	502	27.4		6.2	6	111.6				502	27.8		6.8	6	122.4
PT	503	27		6.6	5.5	99.825				503	27.4		6.8	5.6	106.624
CP	445	31.5	33.44	7.2	7	176.4	157.572	61.7124		445	32.7	34.1	6.8	6.2	130.696	161.491	48.4192
CP	500	35		5.2	5	65				500	35.2		6.2	6	111.6
CP	510	35		7.4	7	181.3				510	36		7.4	7.2	191.808
CP	511	32.4		6.6	6.4	135.168				511	33		7	6.4	143.36
CP	512	33.3		8.4	7.4	229.992				512	33.6		8.4	7.4	229.992
							727.011	515.15	1242.16				2016-01-04
			2016-01-01										14 days			RTV	Mean RTV	STDV	Mean	STDV	TTEST	TTEST
	Mice IDs	Wt	11 days	L	W	mm3	Mean	STDV			Mice IDs	Weigh	Mean,STDV	L	W	mm3	Mean	STDV
Control	175	32.7	35.36	14.4	14.4	1492.99	1312.92	394.156		Control	175	33.1	35.62	15.5	15.3	1814.2	1550.15	201.894	7.87747	1.02598
Control	489	35.2		12.4	10.5	683.55				Control	489	35.3	2.08014	13.8	13.5	1257.53
Control	487	38.1		17.6	14.1	1749.53				Control	487	38.4		12.5	15.8	1560.25
Control	444	36.4		15.7	12.8	1286.14				Control	444	36.9		17.2	13.2	1498.46
Control	423	34.4		13.8	14	1352.4				Control	423	34.4		16.3	14.1	1620.3
NPT	564	26.5	31.18	5.2 & 5.2	11.6 & 9.4	582.792	465.616	94.1057		NPT	564	25.8	30.24	12.1 & 8.4	7.7 & 7	615.538	550.436	93.8813	2.17564	0.371072	8.23959e-06
NPT	173	36.3		10.2	10.2	530.604				NPT	173	36	4.56377	11.7	10.7	669.766
NPT	442	30.5		10	9.6	460.8				NPT	442	29		10	9.7	470.45
NPT	446	35.4		9.6	9.2	406.272				NPT	446	34		10.6	9.2	448.592
NPT	178	27.2		9.4	8.6	347.612				NPT	178	26.4		12.4	9.4	547.832
PT	499	35.5	32.52	9	8.4	317.52	211.825	73.2636		PT	499	34	30.9	9.6	8.8	371.712	336.456	52.7776	3.09002	0.484711	1.15881e-06	0.00216026
PT	124	30.1		8	7.6	231.04				PT	124	27.9	3.2218	9.6	9.1	397.488
PT	501	35		7.8	7.6	225.264				PT	501	34.6		8.2	8	262.4
PT	502	32		7.2	6.5	152.1				PT	502	30		9.2	8.6	340.216
PT	503	30		7.4	6	133.2				PT	503	28		8.8	8.4	310.464
CP	445	34.6	36.08	11.2	9.2	473.984	446.986	104.342		CP	445	32.9	35.7	12.2	10	610	548.255	139.776	5.17247	1.3187	1.6765e-05	0.013198
CP	500	38.4		11.2	10.4	605.696				CP	500	38.4	1.9975	12.6	10.7	721.287
CP	510	36.4		10.6	9.2	448.592				CP	510	36.2		11.1	10.4	600.288
CP	511	36		10.2	8.4	359.856				CP	511	36		11.4	8.6	421.572
CP	512	35		9.6	8.5	346.8				CP	512	35		9.8	8.9	388.129
			Weigh
			Mean		STDV
			0	14	0	14
		Control	31.98	35.62	2.35202	2.08014
		NPT	28.52	30.24	4.07394	4.56377
		PT	27.64	30.9	3.71658	3.2218
		CP	32.34	35.7	1.27201	1.9975

## Sheet: Sheet4
		14 days	Mean	STDV			% differences
		Control	7.87747	1.02598			100
		Paclitaxel	3.09002	0.484711			39.284
		Carboplatin	5.17247	1.3187			65.7355
